# Supplementary material for: Biochemical Fractionation of Human α-Synuclein in a Drosophila Model of Synucleinopathies
Source: Int J Mol Sci. 2024 Mar 25;25(7):3643. doi: 10.3390/ijms25073643 (PMC11011978; doi:10.3390/ijms25073643)
Supplement: Supplementary file 1 [file ijms-25-03643-s001.zip]

Archive with 1 entries (1 files):
- ijms-2906715-supplementary.pdf
